# Supplementary material for: Sigma-1 Receptor Agonist Fluvoxamine Ameliorates Fibrotic Response of Trabecular Meshwork Cells
Source: Int J Mol Sci. 2023 Jul 19;24(14):11646. doi: 10.3390/ijms241411646 (PMC10380218; doi:10.3390/ijms241411646)
Supplement: Supplementary file 1 [file ijms-24-11646-s001.zip]

Archive with 1 entries (1 files):
- ijms-2456396-supplementary.pdf
